# Supplementary material for: D-Limonene Affects the Feeding Behavior and the Acquisition and Transmission of Tomato Yellow Leaf Curl Virus by Bemisia tabaci
Source: Viruses. 2024 Feb 15;16(2):300. doi: 10.3390/v16020300 (PMC10891612; doi:10.3390/v16020300)
Supplement: Supplementary file 1 [file viruses-16-00300-s001.zip]

Archive with 1 entries (1 files):
- viruses-2848459-Supplementary.pdf
